# Supplementary material for: Antibody Titer Kinetics and SARS-CoV-2 Infections Six Months after Administration with the BNT162b2 Vaccine
Source: Vaccines (Basel). 2021 Nov 19;9(11):1357. doi: 10.3390/vaccines9111357 (PMC8620373; doi:10.3390/vaccines9111357)
Supplement: Supplementary file 1 [file vaccines-09-01357-s001.zip]

Archive with 1 entries (1 files):
- vaccines-1434068-SI.pdf
